# Supplementary material for: Diversity and biogeography of land snails (Mollusca, Gastropoda) in the limestone hills of Perak, Peninsular Malaysia
Source: Zookeys. 2017 Jul 4;(682):1–94. doi: 10.3897/zookeys.682.12999 (PMC5523159; doi:10.3897/zookeys.682.12999)
Supplement: Supplementary material 2 — Data matrix for absence/presence of 122 land snail species at 12 limestone hills. [file zookeys-682-001-s002.csv]

	site	Achatina fulica (Bowdich, 1822)	Acmella 'Kanthan 1'	Allopeas clavulinum (Potiez & Michaud, 1838)	Allopeas gracile (Hutton, 1834)	Alycaeus conformis Fulton, 1902	Alycaeus gibbosulus (Stoliczka, 1872)	Alycaeus jousseaumei (De Morgan, 1885)	Alycaeus kapayanesis (De Morgan, 1885)	Alycaeus perakensis (Crosse, 1879)	Alycaeus thieroti de Morgan, 1885	Amphidromus atricallosus perakensis (Fulton, 1901)	Arinia (Notharinia) micro Marzuki & Foon, 2016	Arinia (Notharinia) 'tasek 1'	Ariophanta lahatensis de Morgan, 1885	Bradybaena similaris (F�russac, 1821)	Cecilioides caledonica (Crosse, 1867)	Chamalycaeus diplochilus (von Moellendorff, 1886)	Chamalycaeus 'Kanthan 1'	Chamalycaeus 'kanthan 2'	Chamalycaeus microconus (von Moellendorff, 1886)	Chamalycaeus microdiscus (von Moellendorff, 1886)	Chamalycaeus oligopleuris (von Moellendorff, 1886)	Chamalycaeus parvulus (von Moellendorff, 1886)	Charopa lafargei Vermeulen & Marzuki, 2014	Chloritis breviseta (Pfeiffer, 1862)	Chloritis penangensis (Stoliczka, 1873)	Crossopoma albersi (Pfeiffer, 1847)	Cyclophorus malayanus (Benson, 1852)	Cyclophorus perdix perdix (Broderip & Sowerby, 1829)	Cyclophorus semisulcatus (Sowerby, 1843)	Diplommatina aff diminuta	Diplommatina crosseana Godwin-Austen & Nevill, 1879	Diplommatina lenggongensis Laidlaw, 1941	Diplommatina nevilli Crosse, 1879	Diplommatina parabates Laidlaw, 1949	Diplommatina sinistra Tomlin, 1938	Diplommatina streptophora Laidlaw, 1949	Diplommatina superba superba Godwin Austen & Nevill, 1879	Diplommatina ventriculus (V. Moellendorff, 1891)	Discartemon leptoglyphus van Benthem Jutting, 1954	Discartemon plussensis (de Morgan, 1885)	Elasmias terrestre (Brazier, 1876)	Georissa monterosatiana Godwin Austen & Nevill, 1879	Georissa semisculpta Godwin Austen & Nevill, 1879	Glyptaulax 'tempurung 1'	Gulella bicolor (Hutton, 1834)	Gyliotrachela hungerfordiana (V. Moellendorff, 1886)	Gyliotrachela luctans van Benthem Jutting, 1950
mykarst-025	1	1	0	1	1	0	1	1	1	0	1	0	0	0	1	1	0	0	0	0	0	0	0	1	0	0	1	0	1	0	0	0	0	0	1	0	0	0	0	0	1	0	0	0	0	0	0	1	0
Prk 47 Kanthan	2	1	1	1	1	0	1	1	1	0	0	1	0	0	1	0	0	1	1	1	0	0	0	0	1	1	1	1	1	0	1	1	1	0	1	0	1	1	1	1	1	1	0	1	1	0	1	1	0
Prk 01 G. Tempurung	3	1	1	1	1	0	0	1	1	0	0	1	0	0	1	0	1	0	0	0	0	1	0	0	0	0	1	0	1	1	0	0	0	0	1	0	0	0	1	1	0	1	0	1	1	1	0	0	0
Prk 23 G. Rapat	4	0	1	0	0	1	1	1	1	0	1	1	1	0	1	0	0	0	0	0	0	1	0	0	0	0	1	0	0	1	1	0	0	0	1	0	0	1	1	1	1	1	0	1	1	0	0	1	0
Prk 34 G.Tasek	5	1	0	1	1	0	0	1	1	0	0	0	0	1	0	1	0	0	0	0	0	0	0	0	0	0	1	0	1	0	0	0	0	0	1	0	1	0	1	1	1	1	0	1	1	0	0	1	0
Prk 36 Gua Datok	6	0	1	1	1	0	0	1	1	0	0	0	0	0	1	0	0	0	0	0	0	0	0	1	0	0	1	0	1	1	1	0	0	0	1	0	0	1	1	0	1	0	0	1	1	0	0	1	1
Prk 42 G. Bercham	7	1	1	1	1	0	0	1	1	0	0	0	0	0	0	0	0	1	0	0	0	0	0	1	0	0	1	0	1	0	1	0	0	0	1	0	1	0	1	0	1	1	0	1	1	0	0	1	0
Prk 53 Hill KF	8	0	1	1	1	0	0	1	1	0	0	0	0	0	0	0	0	0	0	0	0	0	0	1	0	0	1	0	1	0	0	0	0	0	1	0	0	0	1	1	0	1	0	1	1	0	0	1	0
Prk 55 G. Pondok	9	0	0	1	1	0	1	0	0	1	0	0	0	0	0	0	0	1	0	0	1	0	1	1	0	0	1	0	1	0	1	0	0	0	1	1	0	0	1	1	0	0	1	1	0	0	0	1	0
Prk 64 Bt Kepala Gajah	10	1	1	1	1	0	0	0	0	1	0	0	0	0	0	1	0	1	0	0	0	0	0	0	1	0	0	0	1	0	1	0	0	1	1	1	0	1	1	1	0	0	1	1	1	0	0	1	0
mykarst-184 Bat Cave	11	1	1	1	1	0	0	0	0	1	0	0	0	0	0	0	0	1	0	0	0	0	0	0	1	0	1	0	1	0	0	0	1	0	1	0	1	1	0	1	0	0	1	1	1	0	1	1	0
mykarst-185 Batu Kebelah	12	1	0	1	1	0	0	0	0	1	0	0	0	0	0	0	1	0	0	0	0	0	0	0	1	0	0	0	1	0	1	0	0	0	1	0	1	1	1	0	0	0	0	1	1	0	1	1	0
[truncated: 74 more columns]
